# Supplementary material for: Optogenetic control of nuclear protein export
Source: Nat Commun. 2016 Feb 8;7:10624. doi: 10.1038/ncomms10624 (PMC4748110; doi:10.1038/ncomms10624)
Supplement: Supplementary Data 1 — Sequences of constructs used in this study [file ncomms10624-s2.xlsx]

## Sheet: Plasmids
Optogenetic control of nuclear protein export
Dominik Niopek, Pierre Wehler, Julia Roensch, Roland Eils and Barbara Di Ventura
Supplementary data: Sequences of constructs used in this study
Name	Backbone	Insert/expressed fusion protein	Promoter	NLS	AsLOV2-NES hybrid	Insert sequence 5 '--> 3' (open reading frame)
pDN122*	pcDNA3.1 (-)	NLS-mCherry-AsLOV2-NES	CMV	cMycP1A	NES 21	ATGGCCGCAGCAAAGCGCGTGAAGCTGGACGTGAGCAAGGGCGAGGAGGATAACATGGCCATCATCAAGGAGTTCATGCGCTTCAAGGTGCACATGGAGGGCTCCGTGAACGGCCACGAGTTCGAGATCGAGGGCGAGGGCGAGGGCCGCCCCTACGAGGGCACCCAGACCGCCAAGCTGAAGGTGACCAAGGGTGGCCCCCTGCCCTTCGCCTGGGACATCCTGTCCCCTCAGTTCATGTACGGCTCCAAGGCCTACGTGAAGCACCCCGCCGACATCCCCGACTACTTGAAGCTGTCCTTCCCCGAGGGCTTCAAGTGGGAGCGCGTGATGAACTTCGAGGACGGCGGCGTGGTGACCGTGACCCAGGACTCCTCCCTGCAGGACGGCGAGTTCATC…
pDN135	pcDNA3.1 (-)	NLS-mCherry-(wild-type)AsLOV2	CMV	cMycP1A	/	ATGGCCGCAGCAAAGCGCGTGAAGCTGGACGTGAGCAAGGGCGAGGAGGATAACATGGCCATCATCAAGGAGTTCATGCGCTTCAAGGTGCACATGGAGGGCTCCGTGAACGGCCACGAGTTCGAGATCGAGGGCGAGGGCGAGGGCCGCCCCTACGAGGGCACCCAGACCGCCAAGCTGAAGGTGACCAAGGGTGGCCCCCTGCCCTTCGCCTGGGACATCCTGTCCCCTCAGTTCATGTACGGCTCCAAGGCCTACGTGAAGCACCCCGCCGACATCCCCGACTACTTGAAGCTGTCCTTCCCCGAGGGCTTCAAGTGGGAGCGCGTGATGAACTTCGAGGACGGCGGCGTGGTGACCGTGACCCAGGACTCCTCCCTGCAGGACGGCGAGTTCATC…
pDN136	pcDNA3.1 (-)	H2B-GFP-T2A-NLS-mCherry-AsLOV2-NES	CMV	cMycP1A	NES 21	ATGCCAGAGCCAGCGAAGTCTGCTCCCGCCCCGAAAAAGGGCTCCAAGAAGGCGGTGACTAAGGCGCAGAAGAAAGGCGGCAAGAAGCGCAAGCGCAGCCGCAAGGAGAGCTATTCCATCTATGTGTACAAGGTTCTGAAGCAGGTCCACCCTGACACCGGCATTTCGTCCAAGGCCATGGGCATCATGAATTCGTTTGTGAACGACATTTTCGAGCGCATCGCAGGTGAGGCTTCCCGCCTGGCGCATTACAACAAGCGCTCGACCATCACCTCCAGGGAGATCCAGACGGCCGTGCGCCTGCTGCTGCCTGGGGAGTTGGCCAAGCACGCCGTGTCCGAGGGTACTAAGGCCATCACCAAGTACACCAGCGCTAAGGATCCACCGGTCGCCACCATG…
pDN139	pEGFP-N1	NLS-ACP1-mCherry-AsLOV2-NES	CMV	cMycP1A	NES 21	ATGGCCGCAGCAAAGCGCGTGAAGCTGGACATGGCCGAACAGGCAACAAAAAGCGTCCTGTTTGTGTGCCTGGGAAACATCTGTCGGAGCCCAATTGCCGAGGCGGTTTTCAGAAAACTCGTGACAGACCAAAATATTTCCGAAAATTGGAGAGTCGATAGTGCAGCTACTTCTGGGTACGAGATTGGGAATCCTCCCGACTATAGAGGCCAATCCTGTATGAAGCGACACGGAATCCCAATGTCTCACGTGGCTCGCCAGATTACTAAAGAGGACTTCGCTACGTTTGATTACATTCTTTGTATGGATGAGTCCAATCTGAGAGACTTGAACCGGAAGTCCAACCAAGTCAAAACATGTAAGGCTAAGATCGAACTCCTCGGCTCATACGATCCACAA…
pDN140	pEGFP-N1	NLS-Sox2-mCherry-AsLOV2-NES	CMV	cMycP1A	NES 21	ATGGCCGCAGCAAAGCGCGTGAAGCTGGACATGTATAACATGATGGAAACAGAACTTAAACCTCCAGGGCCTCAGCAGACTTCTGGCGGAGGGGGTGGCAATAGCACAGCAGCTGCCGCCGGCGGTAACCAGAAGAATTCACCCGATAGGGTGAAGAGACCAATGAACGCCTTCATGGTCTGGTCTAGGGGTCAGAGACGGAAGATGGCTCAGGAGAATCCGAAGATGCATAATTCCGAGATTTCCAAGCGCCTCGGGGCAGAGTGGAAACTGCTGTCCGAGACGGAAAAGCGGCCATTCATAGACGAGGCCAAGCGCCTCCGGGCCCTGCACATGAAAGAACATCCAGATTATAAGTACAGGCCTCGACGCAAGACAAAAACATTGATGAAGAAGGAC…
pDN141	pEGFP-N1	NLS-Nanog-mCherry-AsLOV2-NES	CMV	cMycP1A	NES 21	ATGGCCGCAGCAAAGCGCGTGAAGCTGGACATGAGCGTGGACCCTGCCTGTCCACAGTCCCTGCCTTGCTTTGAAGCCTCAGACTGCAAGGAGTCCTCTCCTATGCCCGTCATATGTGGACCTGAAGAGAATTATCCCTCCCTTCAAATGAGCTCCGCTGAGATGCCCCACACAGAAACCGTTAGCCCGCTGCCATCATCCATGGATCTTTTGATACAGGATAGTCCCGACTCAAGTACTAGTCCCAAGGGGAAACAGCCCACATCTGCCGAAAAGTCCGTGGCGAAGAAAGAGGATAAGGTTCCTGTGAAAAAACAAAAGACTCGCACAGTGTTCTCTAGTACTCAGCTGTGCGTGTTGAATGACAGATTCCAGCGGCAAAAATACCTGAGCCTCCAG…
pDN142	pEGFP-N1	NLS-Nxt1-mCherry-AsLOV2-NES	CMV	cMycP1A	NES 21	ATGGCCGCAGCAAAGCGCGTGAAGCTGGACATGGCTTCCGTCGACTTTAAGACGTATGTCGACCAAGCGTGCCGGGCCGCAGAAGAGTTCGTGAACGTATACTACACTACTATGGATAAGCGCAGGAGGTTGCTGTCCCGGTTGTACATGGGCACAGCGACATTGGTATGGAACGGCAATGCTGTTTCTGGCCAGGAAAGTCTGTCCGAATTTTTTGAGATGCTGCCATCCTCTGAATTTCAGATTTCCGTGGTAGATTGCCAGCCCGTCCACGACGAAGCTACACCCTCACAGACAACCGTCTTGGTGGTGATATGCGGTTCTGTGAAGTTCGAGGGTAACAAACAGCGCGACTTCAACCAGAATTTCATACTGACTGCCCAAGCTTCTCCTTCTAAT…
pDN143	pEGFP-N1	NLS-Cox17-mCherry-AsLOV2-NES	CMV	cMycP1A	NES 21	ATGGCCGCAGCAAAGCGCGTGAAGCTGGACATGCCAGGGCTGGTGGATTCCAACCCGGCACCTCCCGAGTCTCAAGAAAAGAAGCCACTCAAGCCGTGCTGCGCATGTCCGGAGACCAAGAAGGCCCGGGATGCCTGCATTATCGAGAAAGGCGAAGAGCACTGTGGACACCTGATCGAGGCACACAAAGAGTGCATGCGGGCCCTCGGATTTAAGATCGGTGGATCTGGAGGTTCAGGTGGAAGTGTGAGCAAGGGCGAGGAGGATAACATGGCCATCATCAAGGAGTTCATGCGCTTCAAGGTGCACATGGAGGGCTCCGTGAACGGCCACGAGTTCGAGATCGAGGGCGAGGGCGAGGGCCGCCCCTACGAGGGCACCCAGACCGCCAAGCTGAAG…
pDN144	pEGFP-N1	NLS-p21-mCherry-AsLOV2-NES	CMV	cMycP1A	NES 21	ATGGCCGCAGCAAAGCGCGTGAAGCTGGACATGAGTGAACCTGCTGGAGATGTGAGACAGAATCCCTGTGGCTCTAAGGCATGTAGACGCCTGTTTGGTCCGGTGGACTCAGAGCAACTGTCTCGGGACTGCGATGCTCTGATGGCCGGATGCATCCAGGAGGCGAGGGAACGCTGGAATTTCGATTTTGTAACGGAAACCCCCCTGGAAGGCGATTTCGCTTGGGAGAGGGTGCGAGGGTTGGGTCTGCCCAAACTCTACCTGCCCACAGGTCCTCGCCGCGGACGCGATGAATTGGGGGGAGGCAGACGGCCAGGAACTTCTCCTGCACTTCTGCAGGGCACCGCGGAGGAGGACCATGTCGATCTGTCCCTCAGCTGCACTCTTGTGCCTCGGTCA…
pDN145	pEGFP-N1	NLS-Cre_recombinase-mCherry-AsLOV2-NES	CMV	cMycP1A	NES 21	ATGGCCGCAGCAAAGCGCGTGAAGCTGGACATGTCAAACCTGTTGACCGTCCATCAGAATCTTCCAGCACTGCCCGTTGATGCAACCTCTGATGAAGTTAGAAAAAATCTGATGGATATGTTTCGCGATCGACAGGCGTTCAGCGAGCACACATGGAAGATGCTGCTGAGCGTATGCAGGAGTTGGGCTGCCTGGTGTAAGCTGAATAATCGGAAATGGTTTCCCGCGGAGCCCGAGGACGTCCGCGACTACCTGCTGTACCTGCAAGCGCGGGGCCTGGCCGTGAAAACCATCCAGCAGCACCTGGGACAGCTCAATATGCTGCACAGAAGATCTGGCCTTCCACGACCTTCTGACAGCAACGCCGTGTCTCTGGTCATGCGCAGAATCCGCAAAGAA…
pDN146	pEGFP-N1	NLS-LexA-mCherry-AsLOV2-NES	CMV	cMycP1A	NES 21	ATGGCCGCAGCAAAGCGCGTGAAGCTGGACATGGGCGGTAGTATGAAGGCCCTTACTGCAAGGCAGCAAGAGGTCTTTGACCTGATTCGAGACCATATTTCCCAGACAGGTATGCCCCCGACGAGGGCAGAGATTGCACAGCGGCTGGGATTCCGGTCCCCGAATGCTGCGGAGGAACACTTGAAGGCCCTGGCCCGAAAAGGTGTGATTGAGATTGTCTCAGGAGCATCTCGGGGCATAAGATTGCTGCAGGAGGAAGAGGAGGGCCTTCCTCTTGTAGGACGCGTAGCCGCTGGGGAACCCGGAGGATCCGGCGGCTCTGTGAGCAAGGGCGAGGAGGATAACATGGCCATCATCAAGGAGTTCATGCGCTTCAAGGTGCACATGGAGGGCTCCGTG…
pDN147	pEGFP-N1	ACP1-mCherry-AsLOV2-NES	CMV	not present	NES 21	ATGGCCGAACAGGCAACAAAAAGCGTCCTGTTTGTGTGCCTGGGAAACATCTGTCGGAGCCCAATTGCCGAGGCGGTTTTCAGAAAACTCGTGACAGACCAAAATATTTCCGAAAATTGGAGAGTCGATAGTGCAGCTACTTCTGGGTACGAGATTGGGAATCCTCCCGACTATAGAGGCCAATCCTGTATGAAGCGACACGGAATCCCAATGTCTCACGTGGCTCGCCAGATTACTAAAGAGGACTTCGCTACGTTTGATTACATTCTTTGTATGGATGAGTCCAATCTGAGAGACTTGAACCGGAAGTCCAACCAAGTCAAAACATGTAAGGCTAAGATCGAACTCCTCGGCTCATACGATCCACAAAAGCAGCTGATAATAGAGGATCCCTACTAT…
pDN148	pEGFP-N1	Sox2-mCherry-AsLOV2-NES	CMV	not present	NES 21	ATGTATAACATGATGGAAACAGAACTTAAACCTCCAGGGCCTCAGCAGACTTCTGGCGGAGGGGGTGGCAATAGCACAGCAGCTGCCGCCGGCGGTAACCAGAAGAATTCACCCGATAGGGTGAAGAGACCAATGAACGCCTTCATGGTCTGGTCTAGGGGTCAGAGACGGAAGATGGCTCAGGAGAATCCGAAGATGCATAATTCCGAGATTTCCAAGCGCCTCGGGGCAGAGTGGAAACTGCTGTCCGAGACGGAAAAGCGGCCATTCATAGACGAGGCCAAGCGCCTCCGGGCCCTGCACATGAAAGAACATCCAGATTATAAGTACAGGCCTCGACGCAAGACAAAAACATTGATGAAGAAGGACAAGTACACACTCCCAGGTGGGTTGCTCGCG…
pDN149	pEGFP-N1	Nanog-mCherry-AsLOV2-NES	CMV	not present	NES 21	ATGAGCGTGGACCCTGCCTGTCCACAGTCCCTGCCTTGCTTTGAAGCCTCAGACTGCAAGGAGTCCTCTCCTATGCCCGTCATATGTGGACCTGAAGAGAATTATCCCTCCCTTCAAATGAGCTCCGCTGAGATGCCCCACACAGAAACCGTTAGCCCGCTGCCATCATCCATGGATCTTTTGATACAGGATAGTCCCGACTCAAGTACTAGTCCCAAGGGGAAACAGCCCACATCTGCCGAAAAGTCCGTGGCGAAGAAAGAGGATAAGGTTCCTGTGAAAAAACAAAAGACTCGCACAGTGTTCTCTAGTACTCAGCTGTGCGTGTTGAATGACAGATTCCAGCGGCAAAAATACCTGAGCCTCCAGCAGATGCAGGAATTGTCAAACATACTGAAC…
pDN150	pEGFP-N1	Nxt1-mCherry-AsLOV2-NES	CMV	not present	NES 21	ATGGCTTCCGTCGACTTTAAGACGTATGTCGACCAAGCGTGCCGGGCCGCAGAAGAGTTCGTGAACGTATACTACACTACTATGGATAAGCGCAGGAGGTTGCTGTCCCGGTTGTACATGGGCACAGCGACATTGGTATGGAACGGCAATGCTGTTTCTGGCCAGGAAAGTCTGTCCGAATTTTTTGAGATGCTGCCATCCTCTGAATTTCAGATTTCCGTGGTAGATTGCCAGCCCGTCCACGACGAAGCTACACCCTCACAGACAACCGTCTTGGTGGTGATATGCGGTTCTGTGAAGTTCGAGGGTAACAAACAGCGCGACTTCAACCAGAATTTCATACTGACTGCCCAAGCTTCTCCTTCTAATACTGTGTGGAAGATTGCAAGCGACTGCTTT…
pDN151	pEGFP-N1	Cox17-mCherry-AsLOV2-NES	CMV	not present	NES 21	ATGCCAGGGCTGGTGGATTCCAACCCGGCACCTCCCGAGTCTCAAGAAAAGAAGCCACTCAAGCCGTGCTGCGCATGTCCGGAGACCAAGAAGGCCCGGGATGCCTGCATTATCGAGAAAGGCGAAGAGCACTGTGGACACCTGATCGAGGCACACAAAGAGTGCATGCGGGCCCTCGGATTTAAGATCGGTGGATCTGGAGGTTCAGGTGGAAGTGTGAGCAAGGGCGAGGAGGATAACATGGCCATCATCAAGGAGTTCATGCGCTTCAAGGTGCACATGGAGGGCTCCGTGAACGGCCACGAGTTCGAGATCGAGGGCGAGGGCGAGGGCCGCCCCTACGAGGGCACCCAGACCGCCAAGCTGAAGGTGACCAAGGGTGGCCCCCTGCCCTTCGCC…
pDN152	pEGFP-N1	p21-mCherry-AsLOV2-NES	CMV	not present	NES 21	ATGAGTGAACCTGCTGGAGATGTGAGACAGAATCCCTGTGGCTCTAAGGCATGTAGACGCCTGTTTGGTCCGGTGGACTCAGAGCAACTGTCTCGGGACTGCGATGCTCTGATGGCCGGATGCATCCAGGAGGCGAGGGAACGCTGGAATTTCGATTTTGTAACGGAAACCCCCCTGGAAGGCGATTTCGCTTGGGAGAGGGTGCGAGGGTTGGGTCTGCCCAAACTCTACCTGCCCACAGGTCCTCGCCGCGGACGCGATGAATTGGGGGGAGGCAGACGGCCAGGAACTTCTCCTGCACTTCTGCAGGGCACCGCGGAGGAGGACCATGTCGATCTGTCCCTCAGCTGCACTCTTGTGCCTCGGTCAGGAGAACAAGCAGAGGGCTCACCTGGCGGG…
pDN153	pEGFP-N1	Cre_recombinase-mCherry-AsLOV2-NES	CMV	not present	NES 21	ATGTCAAACCTGTTGACCGTCCATCAGAATCTTCCAGCACTGCCCGTTGATGCAACCTCTGATGAAGTTAGAAAAAATCTGATGGATATGTTTCGCGATCGACAGGCGTTCAGCGAGCACACATGGAAGATGCTGCTGAGCGTATGCAGGAGTTGGGCTGCCTGGTGTAAGCTGAATAATCGGAAATGGTTTCCCGCGGAGCCCGAGGACGTCCGCGACTACCTGCTGTACCTGCAAGCGCGGGGCCTGGCCGTGAAAACCATCCAGCAGCACCTGGGACAGCTCAATATGCTGCACAGAAGATCTGGCCTTCCACGACCTTCTGACAGCAACGCCGTGTCTCTGGTCATGCGCAGAATCCGCAAAGAAAATGTTGATGCCGGTGAGCGCGCCAAGCAA…
pDN154	pEGFP-N1	LexA-mCherry-AsLOV2-NES	CMV	not present	NES 21	ATGGGCGGTAGTATGAAGGCCCTTACTGCAAGGCAGCAAGAGGTCTTTGACCTGATTCGAGACCATATTTCCCAGACAGGTATGCCCCCGACGAGGGCAGAGATTGCACAGCGGCTGGGATTCCGGTCCCCGAATGCTGCGGAGGAACACTTGAAGGCCCTGGCCCGAAAAGGTGTGATTGAGATTGTCTCAGGAGCATCTCGGGGCATAAGATTGCTGCAGGAGGAAGAGGAGGGCCTTCCTCTTGTAGGACGCGTAGCCGCTGGGGAACCCGGAGGATCCGGCGGCTCTGTGAGCAAGGGCGAGGAGGATAACATGGCCATCATCAAGGAGTTCATGCGCTTCAAGGTGCACATGGAGGGCTCCGTGAACGGCCACGAGTTCGAGATCGAGGGCGAG…
pDN156	pcDNA3.1 (-)	IkBα_NES-EGFP-biLINuS2-T2A-cMyc(P1A)_NLS-mCherry-LEXY	CMV	as indicated	as indicated	ATGCCCAGCACCCGGATCCAGCAGCAGCTGGGCCAGCTGACCCTGGAGAACCTGCAGGTGAGCAAGGGCGAGGAGCTGTTCACCGGGGTGGTGCCCATCCTGGTCGAGCTGGACGGCGACGTAAACGGCCACAAGTTCAGCGTGTCCGGCGAGGGCGAGGGCGATGCCACCTACGGCAAGCTGACCCTGAAGTTCATCTGCACCACCGGCAAGCTGCCCGTGCCCTGGCCCACCCTCGTGACCACCCTGACCTACGGCGTGCAGTGCTTCAGCCGCTACCCCGACCACATGAAGCAGCACGACTTCTTCAAGTCCGCCATGCCCGAAGGCTACGTCCAGGAGCGCACCATCTTCTTCAAGGACGACGGCAACTACAAGACCCGCGCCGAGGTGAAGTTC…
pDN157	pEGFP-N1	H2B-GFP-LEXY	CMV	/	NES 21	ATGCCAGAGCCAGCGAAGTCTGCTCCCGCCCCGAAAAAGGGCTCCAAGAAGGCGGTGACTAAGGCGCAGAAGAAAGGCGGCAAGAAGCGCAAGCGCAGCCGCAAGGAGAGCTATTCCATCTATGTGTACAAGGTTCTGAAGCAGGTCCACCCTGACACCGGCATTTCGTCCAAGGCCATGGGCATCATGAATTCGTTTGTGAACGACATTTTCGAGCGCATCGCAGGTGAGGCTTCCCGCCTGGCGCATTACAACAAGCGCTCGACCATCACCTCCAGGGAGATCCAGACGGCCGTGCGCCTGCTGCTGCCTGGGGAGTTGGCCAAGCACGCCGTGTCCGAGGGTACTAAGGCCATCACCAAGTACACCAGCGCTAAGGATCCACCGGTCGCCACCATG…
pDN158	pEGFP-N1	H2B-GFP-AsLOV2-NES27	CMV	/	NES 27	ATGCCAGAGCCAGCGAAGTCTGCTCCCGCCCCGAAAAAGGGCTCCAAGAAGGCGGTGACTAAGGCGCAGAAGAAAGGCGGCAAGAAGCGCAAGCGCAGCCGCAAGGAGAGCTATTCCATCTATGTGTACAAGGTTCTGAAGCAGGTCCACCCTGACACCGGCATTTCGTCCAAGGCCATGGGCATCATGAATTCGTTTGTGAACGACATTTTCGAGCGCATCGCAGGTGAGGCTTCCCGCCTGGCGCATTACAACAAGCGCTCGACCATCACCTCCAGGGAGATCCAGACGGCCGTGCGCCTGCTGCTGCCTGGGGAGTTGGCCAAGCACGCCGTGTCCGAGGGTACTAAGGCCATCACCAAGTACACCAGCGCTAAGGATCCACCGGTCGCCACCATG…
pDN159	pEGFP-N1	H2B-GFP-(wild-type)AsLOV2	CMV	/	/	ATGCCAGAGCCAGCGAAGTCTGCTCCCGCCCCGAAAAAGGGCTCCAAGAAGGCGGTGACTAAGGCGCAGAAGAAAGGCGGCAAGAAGCGCAAGCGCAGCCGCAAGGAGAGCTATTCCATCTATGTGTACAAGGTTCTGAAGCAGGTCCACCCTGACACCGGCATTTCGTCCAAGGCCATGGGCATCATGAATTCGTTTGTGAACGACATTTTCGAGCGCATCGCAGGTGAGGCTTCCCGCCTGGCGCATTACAACAAGCGCTCGACCATCACCTCCAGGGAGATCCAGACGGCCGTGCGCCTGCTGCTGCCTGGGGAGTTGGCCAAGCACGCCGTGTCCGAGGGTACTAAGGCCATCACCAAGTACACCAGCGCTAAGGATCCACCGGTCGCCACCATG…
pDN160	pcDNA3.1 (-)	NLS-mCherry-NES 17	CMV	cMycP1A	/	ATGGCCGCAGCAAAGCGCGTGAAGCTGGACGTGAGCAAGGGCGAGGAGGATAACATGGCCATCATCAAGGAGTTCATGCGCTTCAAGGTGCACATGGAGGGCTCCGTGAACGGCCACGAGTTCGAGATCGAGGGCGAGGGCGAGGGCCGCCCCTACGAGGGCACCCAGACCGCCAAGCTGAAGGTGACCAAGGGTGGCCCCCTGCCCTTCGCCTGGGACATCCTGTCCCCTCAGTTCATGTACGGCTCCAAGGCCTACGTGAAGCACCCCGCCGACATCCCCGACTACTTGAAGCTGTCCTTCCCCGAGGGCTTCAAGTGGGAGCGCGTGATGAACTTCGAGGACGGCGGCGTGGTGACCGTGACCCAGGACTCCTCCCTGCAGGACGGCGAGTTCATC…
pDN162	pEGFP-N1	LexATF-T2A-NLS-LexA-mCherry-LEXY	CMV	cMycP1A	NES 21	ATGAAAGCTCTGACAGCCAGGCAGCAGGAAGTGTTCGATCTGATTAGAGACCACATATCACAGACCGGTATGCCACCTACAAGGGCAGAGATTGCACAGCGCCTTGGTTTTCGCTCACCGAATGCCGCCGAAGAACACCTCAAGGCTCTTGCACGCAAGGGCGTTATCGAGATTGTGTCTGGGGCCTCCAGAGGCATCAGGCTCCTCCAGGAAGAGGAAGAGGGCCTCCCCTTGGTCGGGCGCGTGGCAGCTGGTGAGCCAGGGGGCTCCGGAGGAAGTGAGAGCGGAGGCCCCGCTGACGCCCTGGACGACTTTGACCTGGATATGCTTCCCGCAGATGCCCTGGACGACTTTGACTTGGACATGCTGCCCGCAGATGCGCTGGATGACTTTGATCTG…
pDN163	pEGFP-N1	LexATF-T2A-NLS-LexA-KRAB-mCherry-LEXY	CMV	cMycP1A	NES 21	ATGAAAGCTCTGACAGCCAGGCAGCAGGAAGTGTTCGATCTGATTAGAGACCACATATCACAGACCGGTATGCCACCTACAAGGGCAGAGATTGCACAGCGCCTTGGTTTTCGCTCACCGAATGCCGCCGAAGAACACCTCAAGGCTCTTGCACGCAAGGGCGTTATCGAGATTGTGTCTGGGGCCTCCAGAGGCATCAGGCTCCTCCAGGAAGAGGAAGAGGGCCTCCCCTTGGTCGGGCGCGTGGCAGCTGGTGAGCCAGGGGGCTCCGGAGGAAGTGAGAGCGGAGGCCCCGCTGACGCCCTGGACGACTTTGACCTGGATATGCTTCCCGCAGATGCCCTGGACGACTTTGACTTGGACATGCTGCCCGCAGATGCGCTGGATGACTTTGATCTG…
pDN164	pEGFP-N1	LexATF-T2A-NLS-mCherry-LEXY	CMV	cMycP1A	NES 21	ATGAAAGCTCTGACAGCCAGGCAGCAGGAAGTGTTCGATCTGATTAGAGACCACATATCACAGACCGGTATGCCACCTACAAGGGCAGAGATTGCACAGCGCCTTGGTTTTCGCTCACCGAATGCCGCCGAAGAACACCTCAAGGCTCTTGCACGCAAGGGCGTTATCGAGATTGTGTCTGGGGCCTCCAGAGGCATCAGGCTCCTCCAGGAAGAGGAAGAGGGCCTCCCCTTGGTCGGGCGCGTGGCAGCTGGTGAGCCAGGGGGCTCCGGAGGAAGTGAGAGCGGAGGCCCCGCTGACGCCCTGGACGACTTTGACCTGGATATGCTTCCCGCAGATGCCCTGGACGACTTTGACTTGGACATGCTGCCCGCAGATGCGCTGGATGACTTTGATCTG…
pPW1	pEGFP-N1	NLS-p53-mCherry-LEXY	CMV	cMycP1A	NES 21	ATGGCCGCAGCAAAGCGCGTGAAGCTGGACATGATGGAGGAGCCGCAGTCAGATCCTAGCGTCGAGCCCCCTCTGAGTCAGGAAACATTTTCAGACCTATGGAAACTACTTCCTGAAAACAACGTTCTGTCCCCCTTGCCGTCCCAAGCAATGGATGATTTGATGCTGTCCCCGGACGATATTGAACAATGGTTCACTGAAGACCCAGGTCCAGATGAAGCTCCCAGAATGCCAGAGGCTGCTCCCCCCGTGGCCCCTGCACCAGCAGCTCCTACACCGGCGGCCCCTGCACCAGCCCCCTCCTGGCCCCTGTCATCTTCTGTCCCTTCCCAGAAAACCTACCAGGGCAGCTACGGTTTCCGTCTGGGCTTCTTGCATTCTGGGACAGCCAAGTCTGTG…
pPW2	pcDNA3.1 (-)	p53-mCherry	CMV	/	/	ATGGAGGAGCCGCAGTCAGATCCTAGCGTCGAGCCCCCTCTGAGTCAGGAAACATTTTCAGACCTATGGAAACTACTTCCTGAAAACAACGTTCTGTCCCCCTTGCCGTCCCAAGCAATGGATGATTTGATGCTGTCCCCGGACGATATTGAACAATGGTTCACTGAAGACCCAGGTCCAGATGAAGCTCCCAGAATGCCAGAGGCTGCTCCCCCCGTGGCCCCTGCACCAGCAGCTCCTACACCGGCGGCCCCTGCACCAGCCCCCTCCTGGCCCCTGTCATCTTCTGTCCCTTCCCAGAAAACCTACCAGGGCAGCTACGGTTTCCGTCTGGGCTTCTTGCATTCTGGGACAGCCAAGTCTGTGACTTGCACGTACTCCCCTGCCCTCAACAAGATG…
pPW3	pcDNA3.1 (-)	p53-NES-mCherry	CMV	/	/	ATGGAGGAGCCGCAGTCAGATCCTAGCGTCGAGCCCCCTCTGAGTCAGGAAACATTTTCAGACCTATGGAAACTACTTCCTGAAAACAACGTTCTGTCCCCCTTGCCGTCCCAAGCAATGGATGATTTGATGCTGTCCCCGGACGATATTGAACAATGGTTCACTGAAGACCCAGGTCCAGATGAAGCTCCCAGAATGCCAGAGGCTGCTCCCCCCGTGGCCCCTGCACCAGCAGCTCCTACACCGGCGGCCCCTGCACCAGCCCCCTCCTGGCCCCTGTCATCTTCTGTCCCTTCCCAGAAAACCTACCAGGGCAGCTACGGTTTCCGTCTGGGCTTCTTGCATTCTGGGACAGCCAAGTCTGTGACTTGCACGTACTCCCCTGCCCTCAACAAGATG…
* Note, that pDN102-121 and pDN123-134 differ from pDN122 only by point mutations as indicated in Supplementary Fig. 1
